# Supplementary material for: Reduced MOV10 reveals novel functional cortical connections in an increased fear response
Source: bioRxiv. 2026 May 18:2026.05.18.725995. Preprint. [Version 1] doi: 10.64898/2026.05.18.725995 (PMC13228389; doi:10.64898/2026.05.18.725995)
Supplement: Supplement 6 [file media-6.csv]

Parental	Name	Acronym	ID
Motor	Motor	MO	500
Somatosensory	Somatosensory	SS	453
Gustatory	Gustatory	GU	1057
Visceral	Visceral	VISC	677
Auditory	Auditory	AUD	247
Visual	Visual	VIS	669
Retrosplenial	Retrosplenial	RSP	254
Posterior parietal association	Posterior parietal association	PTLp	22
Prefrontal cortex	Anterior cingulate	ACA	31
Prefrontal cortex	Prelimbic	PL	972
Prefrontal cortex	Infralimbic	ILA	44
Prefrontal cortex	Frontal pole	FRP	184
Orbital	Orbital	ORB	714
Orbital	Agranular insular	AI	95
Orbital	Claustrum	CLA	583
Perirhinal	Temporal association	TEa	541
Perirhinal	Perirhinal	PERI	922
Perirhinal	Ectorhinal	ECT	895
Olfactory	Olfactory	OLF	698
Olfactory	Endopiriform	EP	942
Hippocampus	Hippocampus	HIP	1080
Retrohippocampal region	Retrohippocampal region	RHP	822
Amygdala	Lateral amygdalar nucleus	LA	131
Amygdala	Basolateral amygdalar nucleus	BLA	295
Amygdala	Basomedial amygdalar nucleus	BMA	319
Amygdala	Posterior amygdalar nucleus	PA	780
Amygdala	Striatal amygdala	sAMY	278
Striatum	Dorsal striatum	STRd	485
Striatum	Ventral striatum	STRv	493
Striatum	Lateral septal complex	LSX	275
Pallidum	Pallidum	PAL	803
Thalamus	Thalamus	TH	549
Hypothalamus	Hypothalamus	HY	1097
Midbrain	Midbrain	MB	313
Hindbrain	Hindbrain	HB	1065
Cerebellum	Cerebellum	CB	512
WMCSF	fiber tracts	fiber tracts	1009
WMCSF	Ventrical System	VS	73
